# Supplementary material for: A Screen of Traditional Chinese Medicinal Plant Extracts Reveals 17 Species with Antimicrobial Properties
Source: Antibiotics (Basel). 2024 Dec 17;13(12):1220. doi: 10.3390/antibiotics13121220 (PMC11726858; doi:10.3390/antibiotics13121220)
Supplement: Supplementary file 1 [file antibiotics-13-01220-s001.zip]

Archive with 7 entries (7 files):
- Figure_S1.tiff
- Figure_S2.jpg
- Figure_S3.jpg
- Figure_S4_new.pdf
- Table S3_updated.xlsx
- Table_S1.xlsx
- Table_S2.xlsx
