# Supplementary material for: A Screen of Traditional Chinese Medicinal Plant Extracts Reveals 17 Species with Antimicrobial Properties
Source: Antibiotics (Basel). 2024 Dec 17;13(12):1220. doi: 10.3390/antibiotics13121220 (PMC11726858; doi:10.3390/antibiotics13121220)
Supplement: Supplementary file 1 [file antibiotics-13-01220-s001.zip › Table S3_updated.xlsx]

## Sheet: Sheet1
Family	Genus	Species	Compound Name	CID	Structure	SMILES	MW	HBA	HBD	Predicted logP	Lipinski Rule of Five?
Compositae	Asarum	heterotropoides	δ-3-Carene	26049		CC1=CCC2C(C1)C(C=C2)C	136.238	0	0	3.83	Yes
			Methyleugenol	7128		CC=CC1=CC(=C(C=C1)OC)OC	178.231	2	0	3.47	Yes
			1,8-Cineole	2758		CC1(C2CCC(O1)(CC2)C)C	154.253	1	0	3.36	Yes
			Pellitorine	5318516		CCCCC/C=C/C=C/C(=O)NCC(C)C	223.36	2	1	4.64	Yes
			(-)-Asarinin	11869417		C1[C@@H]2[C@@H](CO[C@@H]2C3=CC4=C(C=C3)OCO4)[C@@H](O1)C5=CC6=C(C=C5)OCO6	354.358	6	0	2.25	Yes
			α-Asarone	636822		C/C=C/C1=CC(=C(C=C1OC)OC)OC	208.257	3	0	3.35	Yes
			Safrole	5144		C=CCC1=CC2=C(C=C1)OCO2	162.188	2	0	2.23	Yes
			Aristoloxazine C	NA
			Aristoloxazine A	NA
			7-methoxyaristololactam IV	96710*		COC1=CC=CC2=C3C4=C(C=C21)NC(=O)C4=CC5=C3OCO5	293.278	5	1	2.7	Yes
			Aristololactam I	96710		COC1=CC=CC2=C3C4=C(C=C21)NC(=O)C4=CC5=C3OCO5	293.278	5	1	2.7	Yes
			Aristololactam IV	5319404		COC1=CC2=C3C4=C(C=C2C(=C1)OC)NC(=O)C4=CC5=C3OCO5	323.304	6	1	2.62	Yes
			9-ethoxyaristololactam I	195368*		CCOC1=C2C3=C(C4=C1C(=CC=C4)OC)C5=C(C=C3C(=O)N2)OCO5	337.331	6	1	3.06	Yes
			9-ethoxyaristololactam IV	195368*		CCOC1=C2C3=C(C4=C1C(=CC=C4)OC)C5=C(C=C3C(=O)N2)OCO5	337.331	6	1	3.06	Yes
			Aristolochia A	2236		COC1=CC=CC2=C3C(=C(C=C21)[N+](=O)[O-])C(=CC4=C3OCO4)C(=O)O	340.267	5	1	2.69	Yes
			7-aristolochic acid IVa	2236*		COC1=CC=CC2=C3C(=C(C=C21)[N+](=O)[O-])C(=CC4=C3OCO4)C(=O)O	340.267	5	1	2.69	Yes
Boraginaceae	Lithospermum	erythrorhizon	Shikonin	479503		CC(=CC[C@H](C1=CC(=O)C2=C(C=CC(=C2C1=O)O)O)O)C	288.299	5	3	2.19	Yes
			Deoxyshikonin	98914		CC(=CCCC1=CC(=O)C2=C(C=CC(=C2C1=O)O)O)C	272.3	4	2	2.74	Yes
Compositae	Tussilago	farfara	1-decene	13381		CCCCCCCCC=C	140.27	0	0	5.63	No
			(E)-cyclodecene	5364362		C1CCCC/C=C/CCC1	138.254	0	0	5.08	No
			α-phellandrene	7460		CC1=CCC(C=C1)C(C)C	136.238	0	0	4.29	Yes
			β-caryophyllene	5281515		C/C/1=C\CCC(=C)[C@H]2CC([C@@H]2CC1)(C)C	204.357	0	0	5.35	No
			Tetracosane	12592		CCCCCCCCCCCCCCCCCCCCCCCC	338.664	0	0	10.43	No
			Tricosane	12534		CCCCCCCCCCCCCCCCCCCCCCC	324.637	0	0	10.3	No
			Dodecanoic acid	3893		CCCCCCCCCCCC(=O)O	199.314	2	1	5.13	No
			β-sitosterol/stigmasterol	129901025		CC[C@@H](CC[C@@H](C)[C@H]1CC[C@@H]2[C@@]1(CC[C@H]3[C@H]2CC=C4[C@@]3(CC[C@@H](C4)O)C)C)C(C)C.CC[C@@H](/C=C/[C@@H](C)[C@H]1CC[C@@H]2[C@@]1(CC[C@H]3[C@H]2CC=C4[C@@]3(CC[C@@H](C4)O)C)C)C(C)C	827.42	2	2	6.95	No
			Caffeic acid	689043		C1=CC(=C(C=C1/C=C/C(=O)O)O)O	179.151	4	3	1.67	Yes
			Quercetin	5280343		C1=CC(=C(C=C1C2=C(C(=O)C3=C(C=C(C=C3O2)O)O)O)O)O	302.238	7	5	1.81	Yes
			Loliolide	100332		C[C@@]12C[C@H](CC(C1=CC(=O)O2)(C)C)O	196.246	3	1	1.66	Yes
			p-coumaric acid/4-hydroxybenzoic acid	129904937		C1=CC(=CC=C1/C=C/C(=O)O)O.C1=CC(=CC=C1C(=O)O)O	300.266	6	4	1.74	Yes
			p-coumaric acid	637542		C1=CC(=CC=C1/C=C/C(=O)O)O	163.152	3	2	1.74	Yes
Compositae	Echinops	latifolius	-
Compositae	Artemisia	annua	Artemisia ketone	68346		CC(=CC(=O)C(C)(C)C=C)C	152.237	1	0	2.98	Yes
			1,8-Cineole	2758		CC1(C2CCC(O1)(CC2)C)C	154.253	1	0	3.36	Yes
			Camphor	2537		CC1(C2CCC1(C(=O)C2)C)C	152.237	1	0	2.85	Yes
			α-Pinene	6654		CC1=CCC2CC1C2(C)C	136.238	0	0	3.66	Yes
			α-Terpineol	17100		CC1=CCC(CC1)C(C)(C)O	154.253	1	1	3.17	Yes
			Borneol	64685		CC1(C2CCC1(C(C2)O)C)C	154.253	1	1	2.83	Yes
			p-Cymene	7463		CC1=CC=C(C=C1)C(C)C	134.222	0	0	4.17	Yes
			Ponticaepoxide	157010040		CC#CC#CC#C/C=C\C1C(O1)C=C	182.222	1	0	3.58	Yes
			Chrysosplenol D	5280699		COC1=C(C(=C2C(=C1)OC(=C(C2=O)OC)C3=CC(=C(C=C3)O)O)O)OC	360.318	8	3	2.88	Yes
			(+)-Threo-(5E)-trideca-1,5-dien-7,9,11- triyne-3,4-dio	NA
			Casticin	5315263		COC1=C(C=C(C=C1)C2=C(C(=O)C3=C(C(=C(C=C3O2)OC)OC)O)OC)O	374.345	8	2	2.71	Yes
			2,4-dihydroxy-6-methoxyacetophenone	10965145		CC(=O)C1=C(C=C(C=C1OC)O)O	182.175	4	2	1.26	Yes
			Carophyllene Oxide	1742210		C[C@@]12CC[C@@H]3[C@H](CC3(C)C)C(=C)CC[C@H]1O2	220.356	1	0	3.49	Yes
Compositae	Artemisia	argyi	L-borneol	1201518		C[C@]12CC[C@H](C1(C)C)C[C@H]2O	154.253	1	1	2.83	Yes
			α-Terpinol	442501		CC1=CC[C@@H](CC1)C(C)(C)O	154.253	1	1	3.17	Yes
			Terpinen-4-ol	11230		CC1=CCC(CC1)(C(C)C)O	154.253	1	1	2.81	Yes
			Camphor	2537		CC1(C2CCC1(C(=O)C2)C)C	152.237	1	0	2.85	Yes
			Carophyllene Oxide	1742210		C[C@@]12CC[C@@H]3[C@H](CC3(C)C)C(=C)CC[C@H]1O2	220.356	1	0	3.49	Yes
			Eugenol	3314		COC1=C(C=CC(=C1)CC=C)O	164.204	2	1	2.66	Yes
Compositae	Siegesbeckia	orientalis	16β-hydro-ent-kauran-17,19-dioic acid	494049*		CC12CCCC(C1CCC34C2CCC(C3)C(C4)C(=O)O)(C)C(=O)O	332.44	4	2	3.66	Yes
			16α,17-dihydroxy-ent-kauran-19-oic acid	494049*		CC12CCCC(C1CCC34C2CCC(C3)C(C4)C(=O)O)(C)C(=O)O	332.44	4	2	3.66	Yes
			16β,17,18-trihydroxy-ent-kauran-19-oic acid	494049*		CC12CCCC(C1CCC34C2CCC(C3)C(C4)C(=O)O)(C)C(=O)O	332.44	4	2	3.66	Yes
			17,18-dihydroxy-ent-kauran-19-oic acid	494049*		CC12CCCC(C1CCC34C2CCC(C3)C(C4)C(=O)O)(C)C(=O)O	332.44	4	2	3.66	Yes
			Kirenol	15736732		C[C@@]1(CC[C@@H]2C(=C1)CC[C@H]3[C@]2(C[C@@H](C[C@@]3(C)CO)O)C)[C@H](CO)O	338.488	4	4	1.39	Yes
Dioscoreaceae	Dioscorea	nipponica	-
Juncaceae	Juncus	effusus	Dehydroeffusol	5316810		CC1=C(C=CC2=C1C=CC3=CC(=CC(=C32)C=C)O)O	250.297	2	2	4.43	Yes
			Juncusol	72740		CC1=C(C=CC2=C1CCC3=CC(=C(C(=C32)C=C)C)O)O	266.34	2	2	4.04	Yes
			2-methoxy-1,6-dimethyl-5-vinyl-9,10-dihydrophenanthren-7-ol	141730582		CC1=C(C=CC2=C1CCC3=CC(=C(C(=C32)C=C)C)O)OC	280.367	2	1	4.67	Yes
			1,6-dimethyl-4,5- dihydropyrene-2,7-diol	141727227		CC1=C(C=C2C=CC3=C4C2=C1CCC4=CC(=C3C)O)O	264.324	2	2	3.98	Yes
			1-(3,7-dihydroxy-2,8-dimethyl-9, 10-dihydrophenanthren-1-yl)ethanone	141730302		CC1=C(C=CC2=C1CCC3=C(C(=C(C=C32)O)C)C(=O)C)O	282.339	3	2	3.51	Yes
Lamiaceae	Pogostemon	cablin	Pogostone	54695756		CC1=CC(=C(C(=O)O1)C(=O)CCC(C)C)O	224.256	4	1	1.6	Yes
Lamiaceae	Salvia	miltiorrhiza	Cryptotanshinone	160254		C[C@H]1COC2=C1C(=O)C(=O)C3=C2C=CC4=C3CCCC4(C)C	296.366	3	0	4.32	Yes
			Dihydrotanshinone I	11425923		C[C@H]1COC2=C1C(=O)C(=O)C3=C2C=CC4=C(C=CC=C43)C	278.307	3	0	3.63	Yes
			Salvianolic acid V (derivative)	5281793		C1=CC(=C(C=C1C[C@H](C(=O)O)OC(=O)/C=C/C2=C(C(=C(C=C2)O)O)/C=C/C3=CC(=C(C=C3)O)O)O)O	493.444	10	7	3.58	No
			Salvianolic acid (derivative)	5281793		C1=CC(=C(C=C1C[C@H](C(=O)O)OC(=O)/C=C/C2=C(C(=C(C=C2)O)O)/C=C/C3=CC(=C(C=C3)O)O)O)O	493.444	10	7	3.58	No
Fabaceae	Glycyrrhiza	uralensis	Glycyrrhizol A	11546269		CC(=CCC1=CC2=C(C=C1O)OC3=C2COC4=C3C(=C(C(=C4)O)CC=C(C)C)OC)C	420.505	5	2	5.32	No
			Glycyrrhizol B	11609971		CC1(C=CC2=C(O1)C=CC3=C2OC4=C3COC5=C4C(=CC(=C5)O)OC)C	350.37	5	1	4.6	Yes
			5-O-methylglycryol	5319666		CC(=CCC1=C(C=C2C(=C1OC)C3=C(C4=C(O3)C=C(C=C4)O)C(=O)O2)OC)C	380.396	6	1	4.03	Yes
			Isoglycyrol	124050		CC1(CCC2=C(O1)C=C3C(=C2OC)C4=C(C5=C(O4)C=C(C=C5)O)C(=O)O3)C	366.369	6	1	4.15	Yes
			6,8-diisoprenyl-5,7,4′-trihydroxyisoflavone	480783		CC(=CCC1=C(C(=C2C(=C1O)C(=O)C(=CO2)C3=CC=C(C=C3)O)CC=C(C)C)O)C	406.478	5	3	4.97	Yes
			Gancaonin G	480780		CC(=CCC1=C(C=C2C(=C1O)C(=O)C(=CO2)C3=CC=C(C=C3)O)OC)C	352.386	5	2	4.21	Yes
			Licoricidin	480865		CC(=CCC1=C(C=CC(=C1O)[C@H]2CC3=C(C=C(C(=C3OC)CC=C(C)C)O)OC2)O)C	424.537	5	3	4.85	Yes
			Licorisoflavan A	196831		CC(=CCC1=C(C=CC(=C1O)[C@H]2CC3=C(C(=C(C=C3OC2)OC)CC=C(C)C)OC)O)C	438.564	5	2	5.31	No
			Licoriquinone B	56925921		CC(=CCC1=C(C2=C(C=C1O)OC[C@H](C2)C3=CC(=O)C(=O)C(=C3O)CC=C(C)C)OC)C	438.52	6	2	3.43	Yes
			1-methoxyerythrabyssin II	24761044		CC(=CCC1=C(C=CC2=C1O[C@@H]3[C@H]2COC4=C3C(=C(C(=C4)O)CC=C(C)C)OC)O)C	422.521	5	2	5.04	No
			Licorisoflavan C	76332672		CC(=CCC1=C(C2=C(C=C1O)OC[C@H](C2)C3=C4C(=C(C=C3)O)C=CC(O4)(C)C)OC)C	422.521	5	2	4.97	Yes
			Licorisoflavan D	76332673		CC(=CCC1=C(C=CC(=C1O)[C@H]2CC3=C(C4=C(C=C3OC2)OC(C=C4)(C)C)OC)O)C	422.521	5	2	4.94	Yes
			Licorisoflavan E	480865*		CC(=CCC1=C(C=CC(=C1O)[C@H]2CC3=C(C=C(C(=C3OC)CC=C(C)C)O)OC2)O)C	424.537	5	3	4.85	Yes
Fabaceae	Sophora	flavescens	Matrine/oxymatrine alkaloids	114850		C1C[C@@H]2[C@H]3CCC[N+]4([C@H]3[C@@H](CCC4)CN2C(=O)C1)[O-]	264.369	3	1	-0.33	Yes
Compositae	Areca	catechu	Phenolic CHP (extract)	NA
			Phenolic UHP (extract)	NA
			Phenolic CSP (extract)	NA
			Phenolic USP (extract)	NA
Rosaceae	Agrimonia	pilosa	Agrimol C	442900		CCCC(=O)C1=C(C(=C(C(=C1O)CC2=C(C(=C(C(=C2O)C)OC)C(=O)CCC)O)O)CC3=C(C(=C(C(=C3O)C)OC)C(=O)CCC)O)O	668.736	12	7	4.29	No
			Agrimol F	442900*		CCCC(=O)C1=C(C(=C(C(=C1O)CC2=C(C(=C(C(=C2O)C)OC)C(=O)CCC)O)O)CC3=C(C(=C(C(=C3O)C)OC)C(=O)CCC)O)O	668.736	12	7	4.29	No
			Agrimol G	442900*		CCCC(=O)C1=C(C(=C(C(=C1O)CC2=C(C(=C(C(=C2O)C)OC)C(=O)CCC)O)O)CC3=C(C(=C(C(=C3O)C)OC)C(=O)CCC)O)O	668.736	12	7	4.29	No
			Agrimophol	442901		CCCC(=O)C1=C(C(=C(C(=C1O)C[C@]2(C(=C(C(=C(C2=O)C(=O)[C@H](C)CC)O)C)O)C)O)C)OC	474.55	8	4	3.16	Yes
			Catechin derivative (pilosanols)	NA
Rubiaceae	Rubia	cordifolia	-
Rutaceae	Evodia	rutaecarpa	1-O-β-D-glucopyranosylrutaecarpine	NA
			Evodiamine	442088		CN1[C@@H]2C3=C(CCN2C(=O)C4=CC=CC=C41)C5=CC=CC=C5N3	303.365	3	1	3.07	Yes
			Rutaecarpine	65752		C1CN2C(=NC3=CC=CC=C3C2=O)C4=C1C5=CC=CC=C5N4	287.322	3	1	2.9	Yes
			14-formyldihydrorutaecarpine	133645867		C1CN2C(C(C3=CC=CC=C3C2=O)C=O)C4C1C5=CC=CC=C5N4	318.376	4	1	2.88	Yes
			Hydroxyevodiamine	56967381		CN1C2C3=C(CCN2C(=O)C4=CC=CC=C41)C5=C(N3)C=CC(=C5)O	319.364	4	2	2.7	Yes
			Evocarpine	5317303		CCCC/C=C\CCCCCCCC1=CC(=O)C2=CC=CC=C2N1C	339.523	2	0	7.02	No
			4-methoxy-3-(3-methylbut-2-enyl)-1H–quinolin-2-one	10014667		CC(=CCC1=C(C2=CC=CC=C2NC1=O)OC)C	243.306	2	1	2.76	Yes
			Limonin	179651		C[C@@]12CC[C@H]3[C@]([C@@]14[C@H](O4)C(=O)O[C@H]2C5=COC=C5)(C(=O)C[C@@H]6[C@@]37COC(=O)C[C@@H]7OC6(C)C)C	470.518	8	0	3.47	Yes
			6β-acetoxy-5-epilimonin	91895440		CC(=O)O[C@H]1[C@H]2[C@@]3(COC(=O)C[C@@H]3OC2(C)C)[C@H]4CC[C@]5([C@@H](OC(=O)C6C5([C@@]4(C1=O)C)O6)C7=COC=C7)C	528.554	10	0	3.12	No
			Rhetsinine	99652		CNC1=CC=CC=C1C(=O)N2CCC3=C(C2=O)NC4=CC=CC=C34	319.364	4	2	3.1	Yes
			Dehydroevodiamine	9817839		CN1C2=CC=CC=C2C(=O)N3C1=C4C(=C5C=CC=CC5=N4)CC3	301.349	4	0	2.27	Yes
