# Supplementary material for: A Screen of Traditional Chinese Medicinal Plant Extracts Reveals 17 Species with Antimicrobial Properties
Source: Antibiotics (Basel). 2024 Dec 17;13(12):1220. doi: 10.3390/antibiotics13121220 (PMC11726858; doi:10.3390/antibiotics13121220)
Supplement: Supplementary file 1 [file antibiotics-13-01220-s001.zip › Table_S1.xlsx]

## Sheet: Sheet1
Extract #	Plate Key	Cell	Extract ID	Family	Genus	Species	Extract Type	Zone of Inhibition (mm)
								Initial Assay	Confirmation Assay
								M. luteus	M. luteus (1)	M. luteus (2)	E. coli	S. aureus	S. epidermidis
20	11111202/047	B08	N500099	Compositae	Tussilago	farfara	ORGANIC	10	---	---	---	---	---
27	11111202/047	C03	N500021	Aristolochiaceae	Asarum	heterotropoides	ORGANIC	10	---	---	---	12.6	---
33	11111202/047	C09	N500117	Rutaceae	Evodia	rutaecarpa	ORGANIC	15	17.6	14	---	11.6	10.8
42	11111202/047	D06	N500071	Rubiaceae	Rubia	cordifolia	ORGANIC	11.6	---	---	---	---	---
55	11111202/047	E07	N500089	Dioscoreaceae	Dioscorea	nipponica	ORGANIC	9.7	---	---	---	---	---
83	11111202/047	G11	N500157	Dioscoreaceae	Dioscorea	nipponica	ORGANIC	11.6	---	---	---	---	---
95	11111202/047	H11	N500159	Compositae	Echinops	latifolius	ORGANIC	10.7	10.9	---	---	11.8	---
201	11120102/047	A09	N500289	Compositae	Artemisia	annua	ORGANIC	19.4	14.3	19	---	---	---
245	11120102/047	E05	N500233	Leguminosae	Glycyrrhiza	uralensis	ORGANIC	12.6	12.4	11	---	11.7	11.6
248	11120102/047	E08	N500281	Palmae	Areca	catechu	ORGANIC	10.4	10.6	8	---	---	---
251	11120102/047	E11	N500329	Compositae	Artemisia	argyi	ORGANIC	11	---	---	---	---	---
275	11120102/047	G11	N500333	Juncaceae	Juncus	effusus	ORGANIC	10.2	---	9	---	11.2	---
285	11120102/047	H09	N500303	Compositae	Artemisia	argyi	ORGANIC	8.4	---	---	---	---	---
395	11120103/047	A11	N500499	Juncaceae	Juncus	effusus	ORGANIC	13	12.2	9	---	13.2	11.8
396	11120103/047	A12	N500515	Boraginaceae	Lithospermum	erythrorhizon	ORGANIC	14	13.2	11	9.5	13.9	14.8
413	11120103/047	C05	N500405	Leguminosae	Sophora	flavescens	ORGANIC	12.2	10.2	10	---	11.2	11.4
415	11120103/047	C07	N500437	Juncaceae	Juncus	effusus	ORGANIC	11.2	9.2	10	---	11.4	---
416	11120103/047	C08	N500453	Rubiaceae	Rubia	cordifolia	ORGANIC	12	---	7	---	---	---
424	11120103/047	D04	N500391	Rutaceae	Evodia	rutaecarpa	ORGANIC	11.8	19	14	---	9.8	---
456	11120103/047	F12	N500525	Rosaceae	Agrimonia	pilosa	ORGANIC	11.4	9.6	10	---	12.2	10.6
460	11120103/047	G04	N500397	Boraginaceae	Lithospermum	erythrorhizon	ORGANIC	12.6	10.2	10	---	10.2	12.4
694	11120401/047	B10	N500661	Labiatae	Salvia	miltiorrhiza	ORGANIC	11	12.2	12	---	9.81	15.6
704	11120401/047	C08	N500631	Compositae	Siegesbeckia	orientalis	ORGANIC	9.4	---	---	---	---	---
727	11120401/047	E07	N500619	Rutaceae	Evodia	rutaecarpa	ORGANIC	14.8	18.4	14	---	11	11.8
749	11120401/047	G05	N500591	Labiatae	Pogostemon	cablin	ORGANIC	21.4	---	---	---	---	---
